# Supplementary material for: Inhibition of LIFR Blocks Adiposity-Driven Endometrioid Endometrial Cancer Growth
Source: Cancers (Basel). 2022 Nov 2;14(21):5400. doi: 10.3390/cancers14215400 (PMC9657203; doi:10.3390/cancers14215400)
Supplement: Supplementary file 1 [file cancers-14-05400-s001.zip]

Archive with 2 entries (2 files):
- cancers-1954687-Figure S1 western blots.pdf
- cancers-1954687-Supplementary Tables.pdf
